# Supplementary material for: Faecal glucocorticoid metabolites and body temperature in Australian merino ewes (Ovis aries) during summer artificial insemination (AI) program
Source: PLoS One. 2018 Jan 30;13(1):e0191961. doi: 10.1371/journal.pone.0191961 (PMC5790258; doi:10.1371/journal.pone.0191961)
Supplement: S1 Appendix — (XLSX) [file pone.0191961.s001.xlsx]

## Sheet: AI trial 1
	Tag (first two digits represent year born)	Body temperature on 20th of Nov 2015 (recorded in the morning)	Body temperature on 20th of Nov 2015 (recorded in the afternoon)	Unit change in body temperature (afternoon-morning)	% Transferable embryos	Faecal cortisol metabolites (ng/g dry weight)
	11-0025	38.9	39.4	0.5	75	17.0575
	11-0482	39	39.2	0.2	88.9	41.6229
	11-2301	39.4	39.3	-0.1	25	20.6255
	11-2349	38.8	39.2	0.4	71.4	33.8427
	12-0008	38.8	39.1	0.3	61.1	11.6877
	12-0027	39	39.6	0.6	90	15.0738
	13-0021	39.8	39.7	-0.1	12.5	20.6703
	13-0341	39.4	40.1	0.7	37.5	17.5212
	13-0554	39.2	39.6	0.4	0	39.4972
	13-0948	39.4	40	0.6	9.1	64.7593
	14-0014	39.4	39.3	-0.1	83.8	21.7385
	12-2769	38.4	39.7	1.3	0	23.0892
	13-1100	39.6	39.4	-0.2	40	8.38737
	12-0009	39	39.2	0.2	50	data not recorded
	11-0027 (No data recorded in trial 1)
Mean		39.15	39.4857	0.346154	45.7154	25.8133
Stdev		0.373651	0.308488	0.404983	33.0507	15.4375
SEM		0.0998625	0.0824469	0.108236	8.83317	4.28159

## Sheet: Stats AI trial1
SUMMARY OUTPUT	Association between FCMs and percentage transferrable embryos
Regression Statistics
Multiple R	0.266389
R Square	0.0709634
Adjusted R Square	-0.0134945
Standard Error	34.6108
Observations	13
ANOVA
	df	SS	MS	F	Significance F
Regression	1	1006.51	1006.51	0.840222	0.378991
Residual	11	13177	1197.91
Total	12	14183.5
	Coefficients	Standard Error	t Stat	P-value	Lower 95%	Upper 95%	Lower 95.0%	Upper 95.0%
Intercept	61.0293	19.268	3.16738	0.00896027	18.6206	103.438	18.6206	103.438
X Variable 1	-0.593254	0.647208	-0.916636	0.378991	-2.01775	0.831241	-2.01775	0.831241
RESIDUAL OUTPUT
Observation	Predicted Y	Residuals
1	50.9098	24.0902
2	36.3363	52.5637
3	48.7931	-23.7931
4	40.9519	30.4481
5	54.0955	7.00451
6	56.0534	-16.0534
7	52.0866	37.9134												Figure 2
8	48.7665	-36.2665
9	50.6347	-13.1347
10	37.5974	-37.5974
11	22.6105	-13.5105
12	48.1328	35.6672
13	47.3315	-47.3315
SUMMARY OUTPUT	Association between body temperature recorded 30 mins post AI and percentage transferrable embryos
Regression Statistics
Multiple R	0.551027
R Square	0.303631
Adjusted R Square	0.2456
Standard Error	28.7066
Observations	14
ANOVA
	df	SS	MS	F	Significance F
Regression	1	4311.72	4311.72	5.23225	0.0411237
Residual	12	9888.8	824.067
Total	13	14200.5
	Coefficients	Standard Error	t Stat	P-value	Lower 95%	Upper 95%	Lower 95.0%	Upper 95.0%
Intercept	2377.09	1019.12	2.3325	0.0378978	156.629	4597.55	156.629	4597.55
X Variable 1	-59.0358	25.809	-2.28741	0.0411237	-115.269	-2.8028	-115.269	-2.8028
RESIDUAL OUTPUT
Observation	Predicted Y	Residuals
1	51.0816	23.9184
2	62.8888	26.0112
3	56.9852	-31.9852
4	62.8888	8.5112
5	68.7924	-7.69238
6	39.2745	50.7255
7	33.3709	-20.8709
8	9.75658	27.7434
9	39.2745	-39.2745
10	15.6602	-6.56016
11	56.9852	26.8148
12	33.3709	-33.3709													Figure 3
13	51.0816	-11.0816
14	62.8888	-12.8888
SUMMARY OUTPUT	Association between body temperature recorded 30 mins post AI and faecal cortisol metabolites
Regression Statistics
Multiple R	0.482395
R Square	0.232705
Adjusted R Square	0.173682
Standard Error	38.1371
Observations	15
ANOVA
	df	SS	MS	F	Significance F
Regression	1	5734.32	5734.32	3.94264	0.0685835
Residual	13	18907.7	1454.44
Total	14	24642
	Coefficients	Standard Error	t Stat	P-value	Lower 95%	Upper 95%	Lower 95.0%	Upper 95.0%
Intercept	3012.53	1490.86	2.02066	0.064409	-208.284	6233.34	-208.284	6233.34
X Variable 1	-75.3744	37.9604	-1.98561	0.0685835	-157.383	6.63399	-157.383	6.63399
RESIDUAL OUTPUT
Observation	Predicted Y	Residuals
1	50.3154	-35.3154
2	95.54	-9.82997
3	50.3154	49.6846
4	72.9277	27.0723
5	42.7779	23.8921
6	80.4651	-80.4651
7	65.3902	34.6098
8	65.3902	34.6098
9	35.2405	-35.2405
10	57.8528	25.4772
11	27.703	2.29696
12	27.703	-27.703
13	42.7779	-5.27791
14	35.2405	31.4295
15	35.2405	-35.2405

## Sheet: AI trial 2
	Tag (first two digits represent year born)	Body temperature on 20th of Nov 2015 (recorded in the morning)	Body temperature on 20th of Nov 2015 (recorded in the afternoon)	Unit change in body temperature (afternoon-morning)	% Transferable embryos	Faecal cortisol metabolites (ng/g dry weight)	Mean daily ambient temp 14 days prior to 5th of Feb 2016
	11-0025	39.2	39.3	0.1	15	15.6915	36.8
	11-0027	38.9	38.7	-0.2	85.71	40.1868	32.8
	11-0482	39.4	39.3	-0.1	100	23.0372	33.2
	11-2301	39.1	39	-0.1	100	12.5536	34.7
	11-2349	39.7	39.4	-0.3	66.67	16.8142	33.4
	12-0008	39.1	38.9	-0.2	0	12.8747	22.6
	12-0009	39.3	39.1	-0.2	100	13.077	30.8
	12-0027	38.9	39.1	0.2	100	16.7797	28.4
	12-2769	39.5	39.5	0	0	20.1405	32.2
	13-0021	39.5	39.2	-0.3	83.33	20.1405	27.2
	13-1100	39.5	39.6	0.1	30	15.5969	29.6
	13-341	39.8	39.6	-0.2	0	53.0948	29.1
	13-554	39.5	39.4	-0.1	37.5	28.1114	32.6
	13-948	38.7	39.5	0.8	66.67	11.2042	29.3
	14-0014	39.5	39.5	0	0	26.3433	28.5	(Maximum temperature on the Day of AI)
Mean		39.3067	39.2733	-0.0333333	52.3253	21.7098	30.7467
Stdev		0.315021	0.268506	0.274296	41.9541	11.5394	3.492
SEM		0.081338	0.0693278	0.0708228	10.8325	2.97946	0.901632

## Sheet: Stats AI trial 2
SUMMARY OUTPUT	Association between faecal cortisol metabolites and percentage transferrable embryos
Regression Statistics
Multiple R	0.257702
R Square	0.0664105
Adjusted R Square	-0.00540409
Standard Error	42.0673
Observations	15
ANOVA
	df	SS	MS	F	Significance F
Regression	1	1636.49	1636.49	0.924749	0.353778
Residual	13	23005.5	1769.66
Total	14	24642
	Coefficients	Standard Error	t Stat	P-value	Lower 95%	Upper 95%	Lower 95.0%	Upper 95.0%
Intercept	72.666	23.7778	3.05604	0.00919259	21.297	124.035	21.297	124.035
X Variable 1	-0.936935	0.97431	-0.961639	0.353778	-3.0418	1.16793	-3.0418	1.16793
RESIDUAL OUTPUT
Observation	Predicted Y	Residuals
1	57.9641	-42.9641
2	35.0135	50.6965
3	51.0816	48.9184
4	60.9041	39.0959
5	56.9122	9.7578
6	60.6032	-60.6032
7	60.4137	39.5863												Figure 4
8	56.9444	43.0556
9	53.7956	-53.7956
10	53.7956	29.5344
11	58.0527	-28.0527
12	22.9196	-22.9196
13	46.3274	-8.82744
14	62.1684	4.50163
15	47.984	-47.984
SUMMARY OUTPUT	Association between body temperature recorded 30 mins post AI and percentage transferrable embryos
Regression Statistics
Multiple R	0.482395
R Square	0.232705
Adjusted R Square	0.173682
Standard Error	38.1371
Observations	15
ANOVA
	df	SS	MS	F	Significance F
Regression	1	5734.32	5734.32	3.94264	0.0685835
Residual	13	18907.7	1454.44
Total	14	24642
	Coefficients	Standard Error	t Stat	P-value	Lower 95%	Upper 95%	Lower 95.0%	Upper 95.0%
Intercept	3012.53	1490.86	2.02066	0.064409	-208.284	6233.34	-208.284	6233.34
X Variable 1	-75.3744	37.9604	-1.98561	0.0685835	-157.383	6.63399	-157.383	6.63399
RESIDUAL OUTPUT
Observation	Predicted Y	Residuals
1	50.3154	-35.3154
2	95.54	-9.82997
3	50.3154	49.6846
4	72.9277	27.0723
5	42.7779	23.8921
6	80.4651	-80.4651
7	65.3902	34.6098
8	65.3902	34.6098
9	35.2405	-35.2405												Figure 5
10	57.8528	25.4772
11	27.703	2.29696
12	27.703	-27.703
13	42.7779	-5.27791
14	35.2405	31.4295
15	35.2405	-35.2405
SUMMARY OUTPUT	Association between body temperature recorded 30 mins post AI and faecal cortisol metabolites
Regression Statistics
Multiple R	0.0993168
R Square	0.00986383
Adjusted R Square	-0.0663005
Standard Error	11.9158
Observations	15
ANOVA
	df	SS	MS	F	Significance F
Regression	1	18.3882	18.3882	0.129507	0.724722
Residual	13	1845.82	141.986
Total	14	1864.21
	Coefficients	Standard Error	t Stat	P-value	Lower 95%	Upper 95%	Lower 95.0%	Upper 95.0%
Intercept	-145.92	465.814	-0.313257	0.759054	-1152.25	860.411	-1152.25	860.411
X Variable 1	4.26828	11.8606	0.359871	0.724722	-21.3549	29.8915	-21.3549	29.8915
RESIDUAL OUTPUT
Observation	Predicted Y	Residuals
1	21.8236	-6.13208
2	19.2626	20.9242
3	21.8236	1.21363
4	20.5431	-7.98952
5	22.2504	-5.43625
6	20.1163	-7.24154
7	20.9699	-7.89292
8	20.9699	-4.19018
9	22.6772	-2.53673
10	21.3968	-1.25625
11	23.1041	-7.50715
12	23.1041	29.9908
13	22.2504	5.86097
14	22.6772	-11.473
15	22.6772	3.66606

## Sheet: Climate data November 2015
'IDCKWCDE51
Australian Government Bureau of Meteorology
South Australia
Daily Evapotranspiration for DUBBO AIRPORT New South Wales for November 2015
Issued at 22:31 GMT on Tuesday 01 December 2015
© Copyright Commonwealth of Australia 2015 Bureau of Meteorology (ABN 92 637 533 532)
Please note Copyright Disclaimer and Privacy Notice <http://www.bom.gov.au/other/copyright.shtml>
		Evapo-		Pan			Maximum		Minimum	Average
		Transpiration	Rain	Evaporation	Maximum	Minimum	Relative		Relative	10m Wind	Solar	THI
Station Name	Date	0000-2400	0900-0900	0900-0900	Temperature	Temperature	Humidity		Humidity	Speed	Radiation
		(mm)	(mm)	(mm)	(°C)	(°C)	(%)	0.1*RH	(%)	(m/sec)	(MJ/sq m)	0.8*T	RH*(T-14.4)	M13+N13+46.4		where T = ambient or dry-bulb temperature in °C and RH=relative humidity expressed as a proportion i.e. 75% humidity is expressed as 0.75.
DUBBO AIRPORT	2015-11-01	5.6	19.4		29.4	15.2	100	1	52	5.92	24.04	23.52	15	84.92		http://www.veterinaryhandbook.com.au/ContentSection.aspx?id=51
DUBBO AIRPORT	2015-11-02	4.6	8.6		30.2	17	100	1	58	3.55	19.98	24.16	15.8	86.36
DUBBO AIRPORT	2015-11-03	5.5	0		30.2	17.7	95	0.95	47	4.96	20.32	24.16	15.01	85.57
DUBBO AIRPORT	2015-11-04	2.1	1.4		24.9	18.1	100	1	74	4.61	7.01	19.92	10.5	76.82
DUBBO AIRPORT	2015-11-05	6.4	11		29.7	16.1	100	1	26	5.33	20.55	23.76	15.3	85.46
DUBBO AIRPORT	2015-11-06	5.8	9.6		28.4	16.4	100	1	28	3.81	23.08	22.72	14	83.12
DUBBO AIRPORT	2015-11-07	6.9	0		28.6	14.6	100	1	27	4.7	29.53	22.88	14.2	83.48
DUBBO AIRPORT	2015-11-08	6.3	0		26.9	11.6	80	0.8	41	5.64	27.02	21.52	10	77.92
DUBBO AIRPORT	2015-11-09	6.5	0		28	12.5	90	0.9	31	4.02	29.43	22.4	12.24	81.04
DUBBO AIRPORT	2015-11-10	6.7	0		31.8	12.6	86	0.86	29	2.91	29.42	25.44	14.964	86.804
DUBBO AIRPORT	2015-11-11	7.8	0		30.2	17.5	66	0.66	36	6.26	26.82	24.16	10.428	80.988
DUBBO AIRPORT	2015-11-12	5.3	0		28.8	17.3	100	1	46	5.91	18.48	23.04	14.4	83.84
DUBBO AIRPORT	2015-11-13	5	15.4		29.7	15.1	100	1	49	3.99	20.19	23.76	15.3	85.46
DUBBO AIRPORT	2015-11-14	5.6	1		27.4	15.6	100	1	47	5.13	25.73	21.92	13	81.32
DUBBO AIRPORT	2015-11-15	6	0.2		26	12.7	97	0.97	46	6.63	28.43	20.8	11.252	78.452
DUBBO AIRPORT	2015-11-16	6.1	0		25.9	10.9	92	0.92	34	4.19	29.41	20.72	10.58	77.7
DUBBO AIRPORT	2015-11-17	6.4	0		29.3	12.2	90	0.9	30	3.26	28.89	23.44	13.41	83.25
DUBBO AIRPORT	2015-11-18	8.4	0		35.9	12.2	90	0.9	17	3.53	30.68	28.72	19.35	94.47
DUBBO AIRPORT	2015-11-19	8.1	0		38.9	14.7	91	0.91	24	2.77	30.71	31.12	22.295	99.815
DUBBO AIRPORT	2015-11-20	10.7	0		39.9	15	90	0.9	20	5.58	30.93	31.92	22.95	101.27
DUBBO AIRPORT	2015-11-21	7.3	0		29.3	16.5	91	0.91	37	5.26	31.64	23.44	13.559	83.399
DUBBO AIRPORT	2015-11-22	6.7	0		30.1	14.3	93	0.93	34	3.8	29.14	24.08	14.601	85.081
DUBBO AIRPORT	2015-11-23	7	0		29.3	9.7	97	0.97	26	3.7	32.4	23.44	14.453	84.293
DUBBO AIRPORT	2015-11-24	7.3	0		30.6	9.8	72	0.72	28	3.47	32.04	24.48	11.664	82.544
DUBBO AIRPORT	2015-11-25	9.1	0		35.5	8.9	81	0.81	25	4.5	32.98	28.4	17.091	91.891
DUBBO AIRPORT	2015-11-26	8.3	0		32.9	18.9	73	0.73	33	5.76	27.48	26.32	13.505	86.225
DUBBO AIRPORT	2015-11-27	8.5	0		28.1	10.9	43	0.43	16	4.92	33.25	22.48	5.891	74.771
DUBBO AIRPORT	2015-11-28	7.4	0		30.8	11.8	73	0.73	26	3.35	31.88	24.64	11.972	83.012
DUBBO AIRPORT	2015-11-29	8	0		31.6	14.7	92	0.92	20	4.24	31.77	25.28	15.824	87.504
DUBBO AIRPORT	2015-11-30	7.9	0		34.4	11.9	70	0.7	22	3.12	31.63	27.52	14	87.92
Totals:		203.3	66.6
Mean					30.4233	14.08	88.4		34.3					84.8233
Stdev					3.53492	2.74972	13.4539		13.2669					5.95688
SEM					0.645385	0.502028	2.45633		2.42219					1.08757

## Sheet: Climate data February 2016
		Evapo-		Pan			Maximum		Minimum	Average		THI
		Transpiration	Rain	Evaporation	Maximum	Minimum	Relative		Relative	10m Wind	Solar
Station Name	Date	0000-2400	0900-0900	0900-0900	Temperature	Temperature	Humidity		Humidity	Speed	Radiation					where T = ambient or dry-bulb temperature in °C and RH=relative humidity expressed as a proportion i.e. 75% humidity is expressed as 0.75.
		(mm)	(mm)	(mm)	(°C)	(°C)	(%)	0.01*RH	(%)	(m/sec)	(MJ/sq m)	0.8*T	RH*(T-14.4)	M13+N13+46.4		http://www.veterinaryhandbook.com.au/ContentSection.aspx?id=51
DUBBO AIRPORT	2016-02-01	7	0		29.6	13.3	72	0.72		5.26	23.29	23.68	10.944	81.024
DUBBO AIRPORT	2016-02-02	5.6	0		29.1	11.4	88	0.88	31	2.82	23.67	27.76	12.936	87.096
DUBBO AIRPORT	2016-02-03	5.5	1		32.6	18.7	89	0.89	27	3.38	15.23	26	16.198	88.598
DUBBO AIRPORT	2016-02-04	7.4	0.2		29.3	20.3	72	0.72	46	8.09	25.68	27.68	10.728	84.808
DUBBO AIRPORT	2016-02-05	7.1	0		28.5	14	76	0.76	42	7.25	26.8	30.4	10.716	87.516
DUBBO AIRPORT	2016-02-06	7.3	0		29.7	15.5	82	0.82	40	6.41	28.59	28.48	12.546	87.426
DUBBO AIRPORT	2016-02-07	6.8	0		29.5	15.9	83	0.83	35	4.47	28.13		12.533	58.933
DUBBO AIRPORT	2016-02-08	7.5	0		31.7	15.7	87	0.87	29	4.42	29.91	23.12	15.051	84.571
DUBBO AIRPORT	2016-02-09	7.4	0		31.8	17.2	89	0.89	34	4.92	28.69	25.28	15.486	87.166
DUBBO AIRPORT	2016-02-10	7.6	0		32.3	17.2	85	0.85	4	3.28	28.97	27.84	15.215	89.455
DUBBO AIRPORT	2016-02-11	8.8	0		34.7	17.4	79	0.79	3	4.42	26.42	29.6	16.037	92.037
DUBBO AIRPORT	2016-02-12	8.3	2		32.5	17.3	69	0.69	6	4.17	27.79	28	12.489	86.889
DUBBO AIRPORT	2016-02-13	8.1	0		34.6	19.6	74	0.74	5	3.46	28.11	28.32	14.948	89.668
DUBBO AIRPORT	2016-02-14	8.5	0		38	16.9	70	0.7	1	3.21	27.95	28.64	16.52	91.56
DUBBO AIRPORT	2016-02-15	8.5	0		35.6	20.2	56	0.56	7	3.95	25.02	29.12	11.872	87.392
DUBBO AIRPORT	2016-02-16	8.1	0		30.3	14.1	37	0.37	15	4.42	28.34	31.28	5.883	83.563
DUBBO AIRPORT	2016-02-17	7.4	0		28.9	9.7	50	0.5	8	4	26.74	30.48	7.25	84.13
DUBBO AIRPORT	2016-02-18	6.1	0		31.6	11.1	79	0.79	25	2.34	27.55	27.12	13.588	87.108
DUBBO AIRPORT	2016-02-19	7.6	0		34.8	16.4	91	0.91	18	3.62	27.47	27.84	18.564	92.804
DUBBO AIRPORT	2016-02-20	9	0		37	15.8	65	0.65	15	4.55	25.97	27.12	14.69	88.21
DUBBO AIRPORT	2016-02-21	8.6	0		35	20	77	0.77	23	5.34	26.53	0	15.862	62.262
DUBBO AIRPORT	2016-02-22	8	0		35.4	19.7	81	0.81	23	4.4	26.1	0	17.01	63.41
DUBBO AIRPORT	2016-02-23	7.4	0		35.8	19.2	78	0.78	21	3.34	25.83	26.6069	16.692	89.6989
DUBBO AIRPORT	2016-02-24	7.7	0		36.4	17.8	63	0.63	21	3.79	23.13	2.46433	13.86	62.7243
DUBBO AIRPORT	2016-02-25	8.4	0		39.1	18.1	66	0.66	15	3.52	25.91	0.457615	16.302	63.1596
DUBBO AIRPORT	2016-02-26	9.5	0		38.1	21	67	0.67	16	5.33	24.33	0	15.879	62.279
DUBBO AIRPORT	2016-02-27	8.1	0		33.9	18.8	85	0.85	27	5.94	24.99	0	16.575	62.975
DUBBO AIRPORT	2016-02-28	8.3	0		34.8	18.1	78	0.78	20	5.16	24.85	0	15.912	62.312
DUBBO AIRPORT	2016-02-29	8.2	0		33.9	17.3	77	0.77	23	5.69	24.22	0	15.015	61.415
Totals:		223.8	3.2
Mean					33.2586	16.8172	74.6552		20.7143					79.6617
Stdev					3.08041	2.87341	12.3412		12.2561					12.2125
SEM					0.572018	0.533579	2.2917		2.31618					2.26781

## Sheet: Trial comparisons
Trial 1		Tag (first two digits represent year born)	Body temperature on 20th of Nov 2015 (recorded in the morning)	Body temperature on 20th of Nov 2015 (recorded in the afternoon)	Unit change in body temperature (afternoon-morning)	% Transferable embryos	Faecal cortisol metabolites (ng/g dry weight)	Mean daily ambient temp 14 days prior to 20th of Nov 2015
		11-0025	38.9	39.4	0.5	75	17.0575	28.4
		11-0482	39	39.2	0.2	88.9	41.6229	28.6
		11-2301	39.4	39.3	-0.1	25	20.6255	26.9
		11-2349	38.8	39.2	0.4	71.4	33.8427	28
		12-0008	38.8	39.1	0.3	61.1	11.6877	31.8
		12-0027	39	39.6	0.6	90	15.0738	30.2
		13-0021	39.8	39.7	-0.1	12.5	20.6703	28.8
		13-0341	39.4	40.1	0.7	37.5	17.5212	29.7
		13-0554	39.2	39.6	0.4	0	39.4972	27.4
		13-0948	39.4	40	0.6	9.1	64.7593	26
		14-0014	39.4	39.3	-0.1	83.8	21.7385	25.9
		12-2769	38.4	39.7	1.3	0	23.0892	29.3
		13-1100	39.6	39.4	-0.2	40	8.38737	35.9
		12-0009	39	39.2	0.2	50	data not recorded	38.9
		11-0027 (No data recorded in trial 1)						39.9
Trial 2		Tag (first two digits represent year born)	Body temperature on 20th of Nov 2015 (recorded in the morning)	Body temperature on 20th of Nov 2015 (recorded in the afternoon)	Unit change in body temperature (afternoon-morning)	% Transferable embryos	Faecal cortisol metabolites (ng/g dry weight)	Mean daily ambient temp 14 days prior to 5th of Feb 2016
		11-0025	39.2	39.3	0.1	15	15.6915	36.8
		11-0027	38.9	38.7	-0.2	85.71	40.1868	32.8
		11-0482	39.4	39.3	-0.1	100	23.0372	33.2
		11-2301	39.1	39	-0.1	100	12.5536	34.7
		11-2349	39.7	39.4	-0.3	66.67	16.8142	33.4
		12-0008	39.1	38.9	-0.2	0	12.8747	22.6
		12-0009	39.3	39.1	-0.2	100	13.077	30.8
		12-0027	38.9	39.1	0.2	100	16.7797	28.4
		12-2769	39.5	39.5	0	0	20.1405	32.2
		13-0021	39.5	39.2	-0.3	83.33	20.1405	27.2
		13-1100	39.5	39.6	0.1	30	15.5969	29.6
		13-341	39.8	39.6	-0.2	0	53.0948	29.1
		13-554	39.5	39.4	-0.1	37.5	28.1114	32.6
		13-948	38.7	39.5	0.8	66.67	11.2042	29.3
		14-0014	39.5	39.5	0	0	26.3433	28.5
		Ewe ID	AI trial	FCM AI	Body temperature (recorded in the morning)	Body temperature (recorded in the afternoon)	Unit change in body temperature (afternoon-morning)	% Transferable embryos	THI 1	THI 2
		11-0025	1	17.0575	38.9	39.4	0.5	75	84.92	81.024
		11-0482	1	41.6229	39	39.2	0.2	88.9	86.36	87.096
		11-2301	1	20.6255	39.4	39.3	-0.1	25	85.57	88.598
		11-2349	1	33.8427	38.8	39.2	0.4	71.4	76.82	84.808
		12-0008	1	11.6877	38.8	39.1	0.3	61.1	85.46	87.516
		12-0027	1	15.0738	39	39.6	0.6	90	83.12	87.426
		13-0021	1	20.6703	39.8	39.7	-0.1	12.5	83.48	58.933
		13-0341	1	17.5212	39.4	40.1	0.7	37.5	77.92	84.571
		13-0554	1	39.4972	39.2	39.6	0.4	0	81.04	87.166
		13-0948	1	64.7593	39.4	40	0.6	9.1	86.804	89.455
		14-0014	1	21.7385	39.4	39.3	-0.1	83.8	80.988	92.037
		12-2769	1	23.0892	38.4	39.7	1.3	0	83.84	86.889
		13-1100	1	8.38737	39.6	39.4	-0.2	40	85.46	89.668
		12-0009	1		39	39.2	0.2	50	81.32	91.56
		11-0025	2	15.6915	39.2	39.3	0.1	15	78.452	87.392
		11-0027	2	40.1868	38.9	38.7	-0.2	85.71	77.7	83.563
		11-0482	2	23.0372	39.4	39.3	-0.1	100	83.25	84.13
		11-2301	2	12.5536	39.1	39	-0.1	100	94.47	87.108
		11-2349	2	16.8142	39.7	39.4	-0.3	66.67	99.815	92.804
		12-0008	2	12.8747	39.1	38.9	-0.2	0	101.27	88.21
		12-0009	2	13.077	39.3	39.1	-0.2	100	83.399	62.262
		12-0027	2	16.7797	38.9	39.1	0.2	100	85.081	63.41
		12-2769	2	20.1405	39.5	39.5	0	0	84.293	89.6989
		13-0021	2	20.1405	39.5	39.2	-0.3	83.33	82.544	62.7243
		13-1100	2	15.5969	39.5	39.6	0.1	30	91.891	63.1596
		13-0341	2	53.0948	39.8	39.6	-0.2	0	86.225	62.279
		13-0554	2	28.1114	39.5	39.4	-0.1	37.5	74.771	62.975
		13-0948	2	11.2042	38.7	39.5	0.8	66.67	83.012	62.312
		14-0014	2	26.3433	39.5	39.5	0	0	87.504	61.415
									87.92
		38.9	39.2
		39	38.9
		39.4	39.4		▼General Linear Model
		38.8	39.1
		38.8	39.7		Effects coding used for categorical variables in model.
		39	39.1		The categorical values encountered during processing are
		39.8	39.3
		39.4	38.9		Variables	Levels
		39.2	39.5		EWEID$(1) (15 levels)	11-0025	11-0027	11-0482	2301-11-01	2349-11-01
		39.4	39.5			12-0008	12-0009	12-0027	2769-12-01	13-0021
		39.4	39.5			13-0341	13-0554	13-0948	13-1100	14-0014
		38.4	39.8		AITRIAL$ (2 levels)	1	2
		39.6	39.5
		39	38.7		1 case(s) are deleted due to missing data.
			39.5
					Dependent Variable	PERCENTEMBRYOS
					N	28
					Multiple R	0.885
					Squared Multiple R	0.784
					Estimates of Effects B = (X'X)-1X'Y
					Factor	Level	PERCENTEMBRYOS
					CONSTANT		3446.69
					EWEID$(1)	11-0025	-18.068
					EWEID$(1)	11-0027	7.998
					EWEID$(1)	11-0482	43.222
					EWEID$(1)	2301-11-01	-17.384
					EWEID$(1)	2349-11-01	13.134
					EWEID$(1)	12-0008	-67.658
					EWEID$(1)	12-0009	21.832
					EWEID$(1)	12-0027	31.36
					EWEID$(1)	2769-12-01	-35.008
					EWEID$(1)	13-0021	-1.457
					EWEID$(1)	13-0341	22.601
					EWEID$(1)	13-0554	-9.23
					EWEID$(1)	13-0948	36.607
					EWEID$(1)	13-1100	-20.849
					AITRIAL$	1	10.478
					FCM		-1.278
					BTAFTERNOON		-85.456
					Analysis of Variance
					Source	Type III SS	df	Mean Squares	F-Ratio	p-Value
					EWEID$(1)	19304.2	14	1378.87	1.628	0.221
					AITRIAL$	1904.49	1	1904.49	2.248	0.165
					FCM	3872.81	1	3872.81	4.572	0.058
					BTAFTERNOON	3443.34	1	3443.34	4.065	0.071
					Error	8471.12	10	847.112
					Durbin-Watson D-Statistic	1.649
					First Order Autocorrelation	0.116
					Information Criteria
					AIC	277.403
					AIC (Corrected)	372.403
					Schwarz's BIC	302.714
					▼Hypothesis Tests
					Test for effect called: FCM and BTAFTERNOON
					A Matrix
						1	2	3	4	5	6	7	8	9
					1	0	0	0	0	0	0	0	0	0
					2	0	0	0	0	0	0	0	0	0
					A Matrix
						10	11	12	13	14	15	16	17	18
					1	0	0	0	0	0	0	0	1	0
					2	0	0	0	0	0	0	0	0	1
					Test of Hypothesis
					Source	SS	df	Mean Squares	F-Ratio	p-Value
					FCM and BTAFTERNOON	7262.93	2	3631.47	4.287	0.045
					Error	8471.12	10	847.112
					▼Hypothesis Tests
					Test for effect called: EWEID$(1) and AITRIAL$
					Test of Hypothesis
					Source	SS	df	Mean Squares	F-Ratio	p-Value
					EWEID$(1) and AITRIAL$	19928	15	1328.53	1.568	0.239
					Error	8471.12	10	847.112
